# Supplementary material for: Correction: Identification of risk factors for post-endoscopic retrograde cholangiopancreatography pancreatitis in a high volume center
Source: PLoS One. 2021 Dec 14;16(12):e0261576. doi: 10.1371/journal.pone.0261576 (PMC8670693; doi:10.1371/journal.pone.0261576)
Supplement: S2 File — The underlying data table (n = 344) that was published as S1 File with the original version of the article. (XLSX) [file pone.0261576.s002.xlsx]

## Sheet: PEPSI-1_mit PEPSI-2-Daten.txt
Date of ERCP	regular	on call	elective	urgency	Age	Age<40	weight [Kg]	hight [cm]	BMI	BMI>=25	male	female	chronic pancreatitis	status post cholecystectomie	previous pancreatitis	juxtapapillary diverticulum	SOD	bile duct diameter [mm]	bile duct diameter <8	serum bilirubin [mg/dl]	Bilirubin<1,3	Bile duct stones	Jaundice of unknown origin	benigne bile duct stricture	malignant bile duct stricture	unknown bile duct stricture	indication_others	easy cannulation	difficult cannulation	Huibregtse/Cannula_BD	Terumo_BD	Teflon_BD	Short_wire_BD	Papillotom_BD	AngledTip_BD	StraightTip_BD	Others_BD	Huibregtse/Cannula_PD	Terumo_PD	Teflon_PD	Short_wire_PD	AngledTip_PD	Papillotom_PD	StraightTip_PD	Others_PD	cannulation_PD	contrast_Bileduct	contrast_Pancreaticduct	Acinarization
2011-06-16	1	0	1	0	66	0	91	184	26.8785	1	1	0	0	1	0	0	0	8	0	0.9	1	1	0	0	0	0	0	1	0	0	1	1	0	1	1	0	0	0	1	0	0	0	0	1	0	1	1	1	0
	1	0	1	0	70	0					1	0	0	1	0	0	0			4.3	0	0	1	0	0	0	0	0	1	1	1	1	0	0	1	0	0	0	1	0	0	0	1	0	0	1	1	0	0
	1	0	1	0	29	1					1	0	1	0	0	0	0	8	0	13.4	0	0	1	0	0	0	0	1	0	1	1	1	1	0	1	0	1	0	1	0	0	0	1	0	0	1	1	0	0
2012-03-15	1	0	1	0	44	0	88	178	27.7743	1	1	0	0	0	0	0	0	13	0	4.5	0	0	1	0	0	0	0	0	1	0	0	0	0	0	0	0	0	0	1	1	0	0	1	0	0	1	0	0	0
2011-03-23	1	0	1	0	57	0	87	164	32.3468	1	0	1	0	1	0	0	0	4	1	0.4	1	0	1	0	0	0	0	1	0	1	1	1	0	0	1	0	1	0	1	0	0	0	1	0	0	1	1	0	0
	1	0	1	0	84	0	86	187	24.5932	0	1	0	0	0	0	1	0	4.7	1	0.5	1	0	1	0	0	0	0	1	0	0	1	1	0	0	1	0	0	0	1	0	0	0	1	0	0	1	1	0	0
	1	0	1	0	81	0	75	162	28.578	1	0	1	0	1	0	0	0	6.1	1	0.5	1	0	1	0	0	0	0	1	0	1	1	1	0	0	1	0	0	0	1	0	0	0	1	0	0	1	1	0	0
	1	0	1	0	49	0					0	1	0	0	0	0	0			7.8	0	0	1	0	0	0	0	0	1	0	1	0	0	0	1	0	0	0	1	0	0	0	1	0	0	1	1	0	0
	1	0	1	0	62	0	78	167	27.968	1	0	1	0	0	0	1	0			2.5	0	0	1	0	0	0	0	0	1	0	0	0	0	0	1	0	0	0	1	1	0	1	1	0	0	1	1	0	0
	1	0	1	0	69	0		170			1	0	0	0	0	0	0	12	0	4.5	0	0	1	0	0	0	0	0	1	1	1	1	0	0	1	0	1	0	1	1	0	0	1	0	0	1	1	0	0
	0	1	0	1	62	0					1	0	0	0	0	1	0	14	0	7.9	0	0	1	0	0	0	0	1	0	0	1	1	0	0	1	0	0	0	1	0	0	0	1	0	0	1	1	0	0
	1	0	1	0	61	0	43	165	15.7943	0	0	1	0	0	0	0	0	17	0	13.3	0	0	1	0	0	0	0	0	1	1	1	1	1	0	1	0	1	0	1	0	1	0	1	0	0	1	1	0	0
	1	0	1	0	74	0	120	186	34.6861	1	1	0	0	0	0	0	0			0.2	1	0	1	0	0	0	0	0	1	1	1	0	0	1	1	0	0	0	0	0	0	0	0	0	0	0	1	0	0
	1	0	1	0	68	0	50	165	18.3655	0	0	1	0	1	0	0	0	10	0	0.4	1	0	1	0	0	0	0	1	0	0	1	0	0	0	1	0	0	0	0	0	0	0	0	0	0	0	1	0	0
	1	0	1	0	89	0	70	168	24.8016	0	0	1	0	0	0	0	0	10	0	0.4	1	0	1	0	0	0	0	1	0	0	1	1	0	0	1	0	0	0	0	0	0	0	0	0	0	0	1	0	0
	1	0	1	0	70	0	84	179	26.2164	1	1	0	1	1	0	1	0	10	0	0.4	1	0	1	0	0	0	0	0	1	0	1	0	0	0	1	0	0	0	0	0	0	0	0	0	0	0	1	0	0
	1	0	1	0	80	0	48	140	24.4898	0	0	1	0	1	0	0	0	12	0	0.4	1	0	1	0	0	0	0	0	1	1	1	1	0	0	1	0	1	0	0	0	0	0	0	0	0	0	1	0	0
	1	0	1	0	53	0	78	189	21.8359	0	1	0	0	0	0	0	0			0.4	1	0	1	0	0	0	0	1	0	0	1	1	0	0	1	0	1	0	0	0	0	0	0	0	0	0	1	0	0
	1	0	1	0	73	0	86	186	24.8584	0	1	0	0	0	0	1	0	8	0	0.6	1	0	1	0	0	0	0	0	1	0	1	1	0	0	1	0	0	0	0	0	0	0	0	0	0	0	1	0	0
	1	0	1	0	82	0					1	0	0	0	0	1	0	8	0	0.6	1	0	1	0	0	0	0	1	0	0	1	1	0	0	1	0	0	0	0	0	0	0	0	0	0	0	0	0	0
2013-08-06	1	0	1	0	62	0	48	156	19.7239	0	0	1	0	0	0	0	0	15	0	0.6	1	0	1	0	0	0	0	1	0	0	1	1	0	0	1	0	0	0	0	0	0	0	0	0	0	0	1	0	0
	1	0	1	0	69	0	44	156	18.0802	0	1	0	0	0	0	0	0	15	0	0.6	1	0	1	0	0	0	0	1	0	1	1	1	0	0	1	0	1	0	0	0	0	0	0	0	0	0	1	0	0
	1	0	1	0	80	0	87	167	31.1951	1	0	1	0	0	0	0	0			0.6	1	0	1	0	0	0	0	1	0	1	1	1	0	0	1	0	0	0	0	0	0	0	0	0	0	0	1	0	0
	1	0	1	0	94	0					0	1	0	0	0	0	0	4	1	0.7	1	0	1	0	0	0	0	1	0	0	1	1	0	0	1	0	0	0	0	0	0	0	0	0	0	0	1	0	0
	1	0	1	0	69	0					0	1	0	0	0	0	0			0.7	1	0	1	0	0	0	0	1	0	0	1	1	0	0	1	0	1	0	0	0	0	0	0	0	0	0	1	0	0
	1	0	1	0	38	1	60	172	20.2812	0	0	1	0	0	0	0	0	6	1	0.8	1	0	1	0	0	0	0	0	0	1	1	1	0	0	1	0	0	0	0	0	0	0	0	0	0	0	1	0	0
	1	0	1	0	77	0	75	171	25.6489	1	1	0	0	1	0	0	0	14	0	0.8	1	0	1	0	0	0	0	0	1	1	1	1	0	0	1	0	0	0	0	0	0	0	0	0	0	0	1	0	0
	1	0	1	0	79	0					0	1	0	0	1	0	0	4.1	1	0.9	1	0	1	0	0	0	0	1	0	1	1	1	0	0	1	0	0	0	0	0	0	0	0	0	0	0	1	0	0
	1	0	1	0	66	0					0	1	0	1	0	0	0	12	0	1	1	0	1	0	0	0	0	1	0	1	1	1	0	0	1	0	0	0	0	0	0	0	0	0	0	0	1	0	0
	1	0	1	0	73	0	100	164	37.1802	1	1	0	0	0	0	0	0			1	1	0	1	0	0	0	0	1	0	1	1	1	0	0	1	0	0	0	0	0	0	0	0	0	0	0	1	0	0
	1	0	1	0	67	0	78	180	24.0741	0	1	0	0	1	0	0	0	7	1	1.1	1	0	1	0	0	0	0	0	1	1	1	1	0	0	1	0	0	0	0	0	0	0	0	0	0	0	1	0	0
2011-04-21	1	0	1	0	83	0	56	159	22.151	0	0	1	0	0	1	0	0	12	0	1.1	1	0	1	0	0	0	0	0	1	1	1	1	0	0	0	0	0	0	0	0	0	0	0	0	0	0	1	0	0
	1	0	1	0	47	0	49	155	20.3954	0	0	1	0	0	0	0	0	13	0	1.1	1	0	1	0	0	0	0	1	0	1	1	1	0	0	1	0	0	0	0	0	0	0	0	0	0	0	1	0	0
	1	0	1	0	57	0	60	165	22.0386	0	0	1	0	0	0	0	0	15	0	1.1	1	0	1	0	0	0	0	0	1	1	1	1	0	0	1	0	0	0	0	0	0	0	0	0	0	0	1	0	0
	1	0	1	0	76	0	85	175	27.7551	1	1	0	0	0	0	0	0			1.1	1	0	1	0	0	0	0	1	0	1	1	1	0	0	1	0	0	0	0	0	0	0	0	0	0	0	1	0	0
	1	0	1	0	53	0	75	170	25.9516	1	1	0	0	0	0	0	0	5	1	1.2	1	0	1	0	0	0	0	0	1	0	1	1	0	0	1	0	1	0	0	0	0	0	0	0	0	0	1	0	0
	1	0	1	0	72	0					1	0	0	1	0	0	0			1.5	0	0	1	0	0	0	0	0	1	1	1	1	0	0	1	0	0	0	0	0	0	0	0	0	0	0	1	0	0
	1	0	1	0	65	0	86	184	25.4017	1	1	0	0	0	0	0	0	7	1	1.7	0	0	1	0	0	0	0	1	0	0	1	0	0	0	1	0	0	0	0	0	0	0	0	0	0	0	1	0	0
	1	0	1	0	30	1					1	0	0	0	0	0	0			1.8	0	0	1	0	0	0	0	1	0	0	0	1	0	0	1	0	0	0	0	0	0	0	0	0	0	0	1	0	0
	1	0	0	1	94	0	70	160	27.3438	1	1	0	0	0	0	0	0	7	1	2	0	0	1	0	0	0	0	1	0	1	1	1	0	0	0	0	0	0	0	0	0	0	0	0	0	0	1	0	0
	1	0	1	0	77	0	60	168	21.2585	0	1	0	0	0	0	0	0	15	0	2	0	0	1	0	0	0	0	1	0	0	1	1	0	0	1	0	0	0	0	0	0	0	0	0	0	0	1	0	0
	1	0	0	1	67	0	124	183	37.0271	1	1	0	0	0	0	0	0	6	1	2.3	0	0	1	0	0	0	0	1	0	1	1	1	0	0	1	0	0	0	0	0	0	0	0	0	0	0	1	0	0
	1	0	0	1	77	0	94	174	31.0477	1	1	0	0	0	0	0	0	9	0	2.9	0	0	1	0	0	0	0	0	1	1	1	1	0	0	0	0	0	0	0	0	0	0	0	0	0	0	1	0	0
2012-06-25	1	0	1	0	53	0	105	169	36.7634	1	0	1	0	0	1	0	0	12	0	2.9	0	0	1	0	0	0	0	1	0	1	1	1	0	0	1	0	0	0	0	0	0	0	0	0	0	0	1	0	0
	1	0	1	0	68	0	70	174	23.1206	0	1	0	0	0	0	0	0	6	1	3.6	0	0	1	0	0	0	0	0	0	0	1	1	0	0	1	0	0	0	0	0	0	0	0	0	0	0	1	0	0
2012-03-09	1	0	1	0	57	0	49	158	19.6283	0	0	1	0	0	0	0	0	5	1	3.7	0	0	1	0	0	0	0	1	0	1	1	1	0	0	1	0	0	0	0	0	0	0	0	0	0	0	1	0	0
2012-07-20	1	0	1	0	39	1	58	164	21.5645	0	0	1	0	0	0	0	0	8	0	3.7	0	0	1	0	0	0	0	1	0	1	1	1	0	0	1	0	0	0	0	0	0	0	0	0	0	0	1	0	0
	1	0	0	1	91	0	50	158	20	0	0	1	0	0	0	1	0	13	0	3.7	0	0	1	0	0	0	0	1	0	0	1	1	1	0	1	0	0	0	0	0	0	0	0	0	0	0	1	0	0
	1	0	1	0	44	0	105	178	33.1398	1	1	0	0	0	0	0	0	8	0	3.8	0	0	1	0	0	0	0	0	1	0	1	1	0	0	1	0	1	0	0	0	0	0	0	0	0	0	1	0	0
	1	0	1	0	49	0	90	163	33.8741	1	0	1	0	0	0	0	0	6	1	4.2	0	0	1	0	0	0	0	1	0	1	1	1	0	0	1	0	0	0	0	0	0	0	0	0	0	0	1	0	0
	1	0	1	0	72	0	88	178	27.7743	1	1	0	0	0	0	0	0	11	0	5.8	0	0	1	0	0	0	0	1	0	1	1	1	0	0	1	0	0	0	0	0	0	0	0	0	0	0	1	0	0
	1	0	1	0	65	0					0	1	0	0	1	0	0	4	1	5.9	0	0	1	0	0	0	0	0	1	0	1	0	0	0	1	0	0	0	0	0	0	0	0	0	0	0	1	0	0
2011-05-11	1	0	1	0	58	0	70	172	23.6614	0	1	0	0	0	0	0	0	8	0	6.3	0	0	1	0	0	0	0	1	0	1	1	1	0	0	1	0	1	0	0	0	0	0	0	0	0	0	1	0	0
	1	0	1	0	43	0	56	170	19.3772	0	1	0	0	0	0	1	0	12	0	6.7	0	0	1	0	0	0	0	1	0	0	1	1	0	0	1	0	0	0	0	0	0	0	0	0	0	0	1	0	0
	1	0	1	0	51	0	68.4	166	24.677	0	0	1	0	1	0	0	0	9	0	7.1	0	0	1	0	0	0	0	1	0	1	1	1	0	0	1	0	0	0	0	0	0	0	0	0	0	0	1	0	0
	1	0	1	0	83	0	50	158	20	0	0	1	0	0	0	0	0	7	1	7.2	0	0	1	0	0	0	0	1	0	0	1	0	0	0	1	0	0	0	0	0	0	0	0	0	0	0	0	0	0
	1	0	1	0	36	1	65	165	23.8751	0	0	1	0	0	0	0	0	10	0	7.2	0	0	1	0	0	0	0	1	0	1	1	1	0	0	1	0	0	0	0	0	0	0	0	0	0	0	1	0	0
	1	0	1	0	58	0	80	173	26.7299	1	1	0	0	1	0	0	0			7.3	0	0	1	0	0	0	0	1	0	1	1	1	0	0	1	0	0	0	0	0	0	0	0	0	0	0	1	0	0
	1	0	0	1	52	0	100	180	30.8642	1	1	0	1	1	1	0	0	12	0	7.5	0	0	1	0	0	0	0	0	1	0	1	1	0	0	1	0	0	0	0	0	0	0	0	0	0	0	1	0	0
	1	0	1	0	54	0					1	0	0	0	0	0	0	3	1	8.09	0	0	1	0	0	0	0	1	0	1	1	1	0	0	1	0	0	0	0	0	0	0	0	0	0	0	1	0	0
	1	0	1	0	72	0	63	160	24.6094	0	0	1	0	0	0	0	0	10	0	8.5	0	0	1	0	0	0	0	0	1	0	1	1	0	0	1	0	0	0	0	0	0	0	0	0	0	0	1	0	0
	1	0	1	0	54	0	88	187	25.1651	1	1	0	0	0	0	0	0	11	0	8.6	0	0	1	0	0	0	0	0	1	1	1	1	0	0	1	0	0	0	0	0	0	0	0	0	0	0	1	0	0
	1	0	1	0	71	0	72	180	22.2222	0	1	0	0	0	0	1	0	12	0	8.8	0	0	1	0	0	0	0	1	0	1	1	1	0	0	1	0	0	0	0	0	0	0	0	0	0	0	1	0	0
	1	0	1	0	70	0	82	172	27.7177	1	1	0	0	0	0	0	0	8	0	9.1	0	0	1	0	0	0	0	1	0	1	1	1	0	0	1	0	0	0	0	0	0	0	0	0	0	0	1	0	0
	1	0	1	0	73	0	95	186	27.4598	1	1	0	1	0	0	0	0	8	0	10.1	0	0	1	0	0	0	0	0	1	0	1	1	0	0	1	0	0	0	0	0	0	0	0	0	0	0	1	0	0
2011-09-16	1	0	1	0	71	0	80	170	27.6817	1	1	0	0	0	0	0	0	26	0	10.5	0	0	1	0	0	0	0	1	0	1	1	1	0	0	1	0	1	0	0	0	0	0	0	0	0	0	1	0	0
	1	0	1	0	80	0	63	169	22.0581	0	0	1	0	0	0	0	0	12	0	13.1	0	0	1	0	0	0	0	0	1	1	1	1	0	0	1	0	0	0	0	0	0	0	0	0	0	0	1	0	0
2013-08-23	1	0	1	0	41	0	92	187	26.309	1	1	0	0	1	0	0	0	5	1	19.6	0	0	1	0	0	0	0	1	0	1	1	1	0	0	1	0	0	0	0	0	0	0	0	0	0	0	1	0	0
2011-08-12	1	0	1	0	88	0	51	168	18.0697	0	0	1	0	0	0	0	0	12.6	0	20.2	0	0	1	0	0	0	0	1	0	1	1	1	0	0	1	0	0	0	0	0	0	0	0	0	0	0	1	0	0
	1	0	0	1	72	0	75	182	22.6422	0	1	0	0	0	0	0	0	6	1	20.8	0	0	1	0	0	0	0	0	1	0	1	0	0	0	1	0	0	0	0	0	0	0	0	0	0	0	1	0	0
	1	0	1	0	33	1	77				1	0	0	0	0	0	0			21.1	0	0	1	0	0	0	0	1	0	1	1	1	0	0	1	0	1	0	0	0	0	0	0	0	0	0	1	0	0
	1	0	1	0	51	0					0	1	0	0	0	0	0			22.9	0	0	1	0	0	0	0	1	0	0	1	0	0	0	1	0	0	0	0	0	0	0	0	0	0	0	1	0	0
	1	0	1	0	79	0					0	1	0	0	0	0	0	15	0	25.6	0	0	1	0	0	0	0	0	0	1	1	1	0	0	1	0	0	0	0	0	0	0	0	0	0	0	1	0	0
	1	0	1	0	52	0					1	0	0	0	0	0	0	6	1	36.2	0	0	1	0	0	0	0	1	0	1	1	1	0	0	1	0	0	0	0	0	0	0	0	0	0	0	1	0	0
	1	0	0	1	75	0	59	163	22.2063	0	0	1	0	0	0	0	0	8	0			0	1	0	0	0	0	1	0	1	1	1	0	0	1	0	0	0	0	0	0	0	0	0	0	0	1	0	0
	1	0	1	0	90	0	57	160	22.2656	0	0	1	0	1	0	0	0	18	0			0	1	0	0	0	0	0	1	1	1	1	0	0	1	0	0	0	0	0	0	0	0	0	0	0	1	0	0
	1	0	1	0	82	0		155			0	1	0	1	0	1	0	18	0			0	1	0	0	0	0	1	0	0	1	1	0	0	1	0	0	0	0	0	0	0	0	0	0	0	1	0	0
	1	0	1	0	53	0	74	180	22.8395	0	1	0	0	0	0	0	0					0	1	0	0	0	0	0	1	0	1	1	0	0	1	0	1	0	0	0	0	0	0	0	0	0	1	0	0
	1	0	1	0	61	0	74	183	22.0968	0	1	0	0	0	0	0	0					0	1	0	0	0	0	1	0	0	1	1	0	0	1	0	0	0	0	0	0	0	0	0	0	0	1	0	0
	1	0	1	0	40	0	79	181	24.114	0	1	0	0	0	0	1	0					0	1	0	0	0	0	0	1	0	1	0	1	0	1	0	0	0	0	0	0	0	0	0	0	0	1	0	0
2011-06-16	1	0	1	0	67	0	81	176	26.1493	1	1	0	0	1	0	0	0	8	0	0.6	1	0	1	0	0	0	0	0	1	1	1	1	0	0	1	0	1	0	1	0	0	0	1	0	0	1	1	0	0
	1	0	1	0	53	0	78	169	27.31	1	0	1	0	0	0	0	0	5	1	0.7	1	0	1	0	0	0	0	1	0	0	1	1	0	0	1	0	0	0	1	1	0	0	1	0	0	1	1	0	0
	1	0	1	0	51	0	52	164	19.3337	0	0	1	0	0	0	0	0	12	0	0.7	1	0	1	0	0	0	0	0	1	0	1	1	0	0	1	0	0	0	1	1	0	0	1	0	0	1	1	0	0
	1	0	1	0	77	0	62	166	22.4996	0	1	0	0	0	0	0	0	13	0	0.8	1	0	1	0	0	0	0	1	0	0	1	0	0	0	1	0	0	0	1	0	0	0	1	0	0	1	1	0	0
	1	0	1	0	78	0	52	160	20.3125	0	0	1	0	0	0	0	0	25	0	1.3	0	0	1	0	0	0	0	0	1	0	1	1	0	0	1	0	0	0	1	0	0	0	1	0	0	1	1	0	0
	1	0	1	0	86	0	78	165	28.6501	1	0	1	0	0	0	0	0	6.7	1	1.9	0	0	1	0	0	0	0	0	1	0	1	1	0	0	1	0	0	0	1	0	0	0	1	0	0	1	0	0	0
	1	0	0	1	57	0					1	0	0	1	0	0	0	5	1	2.1	0	0	1	0	0	0	0	0	1	0	1	1	0	0	1	0	0	0	1	0	0	0	1	0	0	1	0	0	0
	1	0	1	0	69	0	70	166	25.4028	1	0	1	0	0	0	0	0	10	0	2.3	0	0	1	0	0	0	0	0	1	1	1	1	0	0	1	0	0	0	1	0	0	0	1	0	0	1	1	0	0
	1	0	1	0	54	0	107	160	41.7969	1	0	1	0	0	0	0	0			3	0	0	1	0	0	0	0	0	1	0	0	0	0	0	0	0	0	0	1	0	0	0	1	0	0	1	1	0	0
2012-03-02	1	0	1	0	77	0	68	158	27.2392	1	0	1	0	0	0	0	0	5	1	3.7	0	0	1	0	0	0	0	0	1	1	1	1	0	0	1	0	1	0	1	1	0	0	1	0	0	1	1	0	0
	1	0	1	0	44	0	71	167	25.4581	1	1	0	0	0	0	0	0	5	1	4.3	0	0	1	0	0	0	0	0	1	0	1	1	0	0	1	0	0	0	1	0	0	0	1	0	0	1	1	0	0
	1	0	0	1	46	0					0	1	0	0	0	1	0	7	1	4.3	0	0	1	0	0	0	0	1	0	1	1	1	0	0	1	0	1	0	1	1	0	0	1	0	0	1	1	0	0
	1	0	1	0	54	0	54	163	20.3244	0	0	1	0	0	0	0	0	8	0	4.3	0	0	1	0	0	0	0	0	1	0	1	1	0	0	1	0	0	0	1	0	0	0	1	0	0	1	1	0	0
	1	0	1	0	79	0	78	165	28.6501	1	0	1	0	0	0	0	0	9	0	5.4	0	0	1	0	0	0	0	1	0	0	1	1	0	0	1	0	1	0	1	0	0	0	1	0	0	1	1	0	0
	1	0	1	0	68	0					0	1	0	0	0	0	0	13	0	5.6	0	0	1	0	0	0	0	0	1	0	0	0	0	0	0	0	0	0	1	0	0	0	1	0	0	1	0	0	0
2013-02-22	1	0	1	0	35	1	63	167	22.5896	0	0	1	0	0	0	0	0	8	0	5.8	0	0	1	0	0	0	0	0	1	0	1	1	0	0	1	0	1	0	1	1	0	0	1	0	0	1	1	0	0
	1	0	1	0	73	0	65	183	19.4094	0	1	0	0	0	0	0	0	20	0	6.4	0	0	1	0	0	0	0	0	1	0	1	0	0	0	1	0	0	0	1	0	0	0	1	0	0	1	1	0	0
	1	0	1	0	90	0					1	0	0	0	0	0	0	7	1	6.7	0	0	1	0	0	0	0	1	0	1	1	1	0	0	1	0	0	0	1	0	0	0	1	0	0	1	1	0	0
	1	0	1	0	27	1	86	186	24.8584	0	1	0	0	0	0	0	0	11	0	6.8	0	0	1	0	0	0	0	0	1	1	1	1	0	0	1	0	0	0	1	0	0	0	1	0	0	1	1	0	0
	1	0	1	0	69	0					0	1	0	1	0	0	0	17	0	8.2	0	0	1	0	0	0	0	0	1	1	1	1	0	0	1	0	0	0	1	1	0	0	1	0	0	1	1	0	0
	1	0	1	0	61	0	58	163	21.83	0	0	1	0	0	0	1	0	15	0	8.9	0	0	1	0	0	0	0	0	1	0	1	1	0	0	1	0	0	0	1	0	0	0	1	0	0	1	1	0	0
	1	0	1	0	79	0	48	150	21.3333	0	0	1	0	1	0	1	0	12	0	9.8	0	0	1	0	0	0	0	0	1	1	1	1	0	0	1	0	0	0	1	0	0	0	1	0	0	1	1	0	0
	1	0	1	0	43	0	181	190	50.1385	1	1	0	0	0	0	0	0	15	0	10	0	0	1	0	0	0	0	1	0	1	1	1	0	0	1	0	0	0	1	1	0	0	1	0	0	1	1	0	0
	1	0	1	0	52	0	82	185	23.9591	0	1	0	0	0	0	0	0	6	1	15.8	0	0	1	0	0	0	0	0	1	0	1	0	0	0	1	0	0	0	1	1	0	0	1	0	0	1	1	0	0
	0	1	0	1	79	0	76	168	26.9274	1	0	1	0	0	0	0	0	20	0	18.3	0	0	1	0	0	0	0	0	1	0	0	0	0	0	1	0	0	0	1	1	0	0	1	0	0	1	1	0	0
2011-09-22	1	0	1	0	77	0	62	185	18.1154	0	1	0	0	0	0	0	0	37	0	21.1	0	0	1	0	0	0	0	0	1	0	0	0	0	0	0	0	0	0	1	1	0	0	1	0	0	1	0	0	0
	0	1	0	1	52	0					1	0	0	0	1	0	0			49.3	0	0	1	0	0	0	0	0	1	1	1	1	0	0	1	0	0	0	1	1	0	0	1	0	0	1	1	0	0
	1	0	1	0	62	0	120	157	48.6835	1	0	1	0	0	0	0	0	12	0			0	1	0	0	0	0	0	1	0	1	1	0	0	1	0	0	0	1	0	0	0	1	0	0	1	1	0	0
	1	0	1	0	83	0	66	168	23.3844	0	0	1	0	0	0	1	0	20	0	2.6	0	1	0	0	0	0	0	0	1	1	1	1	0	0	1	0	0	0	1	0	0	0	1	0	0	1	1	1	0
	1	0	1	0	60	0	54	158	21.6311	0	0	1	0	1	0	0	0			4.3	0	1	0	0	0	0	0	0	1	1	1	1	0	1	1	0	0	1	1	0	0	0	0	0	0	1	1	1	0
	1	0	1	0	68	0	100	165	36.7309	1	0	1	0	0	0	0	0	10	0	4.2	0	1	0	0	0	0	0	0	1	1	1	1	0	0	1	0	0	0	0	1	0	0	1	0	0	1	1	1	0
	1	0	1	0	64	0	85	170	29.4118	1	1	0	0	0	0	0	0	13	0	4.2	0	1	0	0	0	0	0	1	0	1	1	1	0	0	1	0	0	0	1	0	0	0	1	0	0	1	1	1	0
	1	0	1	0	72	0					1	0	1	0	0	0	0	6	1	14.2	0	1	0	0	0	0	0	1	0	0	0	0	0	0	0	0	0	0	1	0	0	0	1	0	1	1	0	1	0
	1	0	0	1	83	0					0	1	0	0	0	0	0	20	0	20.4	0	1	0	0	0	0	0	0	1	1	1	1	0	0	1	0	0	0	1	0	0	0	1	0	0	1	1	1	0
	1	0	1	0	32	1	55	168	19.487	0	0	1	0	0	0	0	0	9	0	1.3	0	1	0	0	0	0	0	0	1	0	0	0	0	0	0	0	0	0	1	1	0	0	1	0	0	1	0	0	0
2012-02-21	1	0	1	0	62	0	80	166	29.0318	1	1	0	0	0	0	1	0	12	0	0.5	1	1	0	0	0	0	0	0	1	1	1	1	0	0	1	0	0	0	1	0	0	0	1	0	0	1	1	0	0
	1	0	1	0	85	0	75	160	29.2969	1	0	1	0	0	0	1	0	8	0	0.9	1	1	0	0	0	0	0	1	0	1	1	1	0	0	1	0	0	0	1	0	0	0	1	0	0	1	1	0	0
	1	0	1	0	70	0	77	188	21.7859	0	1	0	0	0	0	1	0	17	0	1.2	1	1	0	0	0	0	0	0	1	1	1	1	0	0	0	0	0	1	1	1	0	0	1	0	0	1	1	0	0
	0	1	0	1	67	0	92	178	29.0367	1	1	0	0	0	0	0	0	8	0	1.3	0	1	0	0	0	0	0	1	0	1	1	1	0	0	1	0	0	0	1	0	0	0	1	0	0	1	1	0	0
	1	0	1	0	70	0	64	160	25	1	0	1	0	0	0	0	0	8	0	2.2	0	1	0	0	0	0	0	0	1	0	1	0	0	0	1	0	0	0	1	0	0	0	1	0	0	1	1	0	0
	1	0	1	0	57	0	69	178	21.7776	0	1	0	0	1	0	0	0	3	1	2.3	0	1	0	0	0	0	0	1	0	1	1	1	0	0	1	0	0	0	1	0	0	0	1	0	0	1	1	0	0
	0	1	0	1	73	0	86	165	31.5886	1	0	1	0	0	1	0	0	6	1	4.4	0	1	0	0	0	0	0	0	1	0	1	1	0	0	1	0	0	0	1	0	0	0	1	0	0	1	1	0	0
	1	0	1	0	78	0					1	0	0	0	0	0	0	15	0	7	0	1	0	0	0	0	0	0	1	1	1	1	0	0	1	0	0	0	1	0	0	0	1	0	0	1	1	0	0
	1	0	1	0	56	0					1	0	0	0	0	0	0	8	0	7.9	0	1	0	0	0	0	0	1	0	1	1	0	1	0	1	0	0	1	1	0	1	0	1	0	1	1	1	0	0
	1	0	1	0	83	0	66	180	20.3704	0	1	0	0	0	0	0	0	12	0	7.9	0	1	0	0	0	0	0	1	0	1	1	1	0	0	1	0	0	0	1	0	0	0	1	0	0	1	1	0	0
2011-12-23	1	0	1	0	60	0	66	174	21.7994	0	0	1	0	0	0	0	0	3	1	0.4	1	1	0	0	0	0	0	0	1	1	1	1	0	0	1	0	0	0	1	0	0	0	1	0	0	1	1	0	0
	1	0	1	0	75	0	81	180	25	1	1	0	0	0	0	0	0			0.4	1	1	0	0	0	0	0	0	1	1	1	1	0	0	1	0	0	0	1	1	0	0	1	0	1	1	1	0	0
	1	0	1	0	51	0	97	182	29.2839	1	1	0	0	0	0	0	0	3	1	0.5	1	1	0	0	0	0	0	0	1	1	1	1	0	0	1	0	0	0	1	1	0	0	1	0	1	1	1	0	0
2012-03-14	1	0	1	0	64	0	85	183	25.3815	1	1	0	0	0	0	0	0	10	0	0.5	1	1	0	0	0	0	0	0	1	1	1	1	0	0	1	0	0	0	1	1	0	0	1	0	0	1	1	0	0
	1	0	1	0	34	1	65	165	23.9	0	0	1	0	0	0	0	0	8	0	0.9	1	1	0	0	0	0	0	0	1	0	1	1	0	0	1	0	0	0	1	1	0	0	1	0	0	1	1	0	0
	1	0	1	0	70	0	60	175	19.5918	0	1	0	0	0	0	1	0	10	0	0.9	1	1	0	0	0	0	0	1	0	1	1	1	0	0	1	0	0	0	1	1	0	0	1	0	0	1	1	0	0
	1	0	1	0	24	1	84	178	26.5118	1	1	0	0	0	0	0	0	5	1	1.3	0	1	0	0	0	0	0	0	1	1	1	1	0	0	1	0	0	0	1	1	0	0	1	0	0	1	1	0	0
	1	0	1	0	35	1					0	1	0	0	0	0	0	10	0	1.3	0	1	0	0	0	0	0	1	0	1	1	1	0	0	1	0	0	0	1	0	0	0	1	0	0	1	1	0	0
	1	0	1	0	87	0	64	172	21.6333	0	1	0	0	0	0	0	0	7	1	4.4	0	1	0	0	0	0	0	0	1	1	1	1	0	0	1	0	0	0	1	1	0	0	1	0	0	1	1	0	0
	1	0	1	0	62	0	108	192	29.2969	1	1	0	0	0	0	0	0	8.6	0	4.5	0	1	0	0	0	0	0	0	1	1	1	1	0	0	1	0	0	0	1	1	0	0	1	0	0	1	1	0	0
	0	1	0	1	63	0	74	173	24.7252	0	1	0	0	0	0	0	0	9	0	0.2	1	1	0	0	0	0	0	0	1	0	1	1	0	0	1	0	0	0	0	0	0	0	0	0	0	0	1	0	0
	1	0	1	0	53	0					0	1	0	1	0	0	0	5	1	0.3	1	1	0	0	0	0	0	1	0	0	1	1	0	0	1	0	0	0	0	0	0	0	0	0	0	0	1	0	0
	1	0	1	0	71	0	66	160	25.7812	1	0	1	0	0	0	0	0	6	1	0.3	1	1	0	0	0	0	0	0	1	1	0	1	0	0	1	0	1	0	0	0	0	0	0	0	0	0	1	0	0
	1	0	1	0	64	0	54	162	20.5761	0	0	1	0	0	0	0	0	10	0	0.3	1	1	0	0	0	0	0	0	0	0	1	0	0	0	1	0	0	0	0	0	0	0	0	0	0	0	1	0	0
2012-12-03	1	0	1	0	70	0	69	170	23.8754	0	0	1	0	0	0	1	0	5	1	0.4	1	1	0	0	0	0	0	1	0	0	1	1	0	0	1	0	0	0	0	0	0	0	0	0	0	0	1	0	0
	1	0	1	0	69	0	55	170	19.0311	0	1	0	0	1	0	0	0	6.7	1	0.4	1	1	0	0	0	0	0	0	1	0	1	1	0	0	1	0	0	0	0	0	0	0	0	0	0	0	1	0	0
	1	0	1	0	54	0	74	183	22.0968	0	1	0	0	0	0	0	0	8	0	0.4	1	1	0	0	0	0	0	1	0	1	1	1	0	0	1	0	0	0	0	0	0	0	0	0	0	0	1	0	0
	1	0	1	0	49	0	96	177	30.6425	1	1	0	0	1	0	0	0	8	0	0.4	1	1	0	0	0	0	0	1	0	1	1	1	0	0	1	0	0	0	0	0	0	0	0	0	0	0	1	0	0
	1	0	1	0	71	0	62	159	24.5243	0	0	1	0	1	0	1	0	9	0	0.4	1	1	0	0	0	0	0	0	1	0	1	0	0	0	1	0	0	0	0	0	0	0	0	0	0	0	1	0	0
	1	0	1	0	65	0					0	1	0	0	0	0	0	12	0	0.5	1	1	0	0	0	0	0	1	0	0	1	1	0	0	1	0	0	0	0	0	0	0	0	0	0	0	1	0	0
	1	0	1	0	74	0	82	167	29.4023	1	0	1	0	1	0	0	0			0.5	1	1	0	0	0	0	0	1	0	0	1	0	0	0	1	0	0	0	0	0	0	0	0	0	0	0	1	0	0
	1	0	1	0	43	0	100	183	29.8606	1	1	0	0	0	1	1	0	3.1	1	0.6	1	1	0	0	0	0	0	1	0	1	1	1	0	0	1	0	0	0	0	0	0	0	0	0	0	0	1	0	0
2012-12-11	1	0	1	0	56	0	78	174	25.763	1	1	0	0	0	0	0	0	4	1	0.6	1	1	0	0	0	0	0	1	0	0	1	1	0	0	1	0	0	0	0	0	0	0	0	0	0	0	1	0	0
	1	0	1	0	72	0	69	172	23.3234	0	1	0	0	0	1	0	0	7	1	0.6	1	1	0	0	0	0	0	1	0	0	1	1	0	0	1	0	0	0	0	0	0	0	0	0	0	0	1	0	0
	1	0	1	0	56	0	79	178	24.9337	0	0	1	0	0	0	0	0	7	1	0.6	1	1	0	0	0	0	0	1	0	0	1	0	0	0	1	0	0	0	0	0	0	0	0	0	0	0	1	0	0
2012-05-24	1	0	1	0	71	0	81	152	35.0589	1	0	1	0	1	0	0	0	9	0	0.6	1	1	0	0	0	0	0	0	1	1	1	1	0	0	1	0	0	0	0	0	0	0	0	0	0	0	1	0	0
	1	0	1	0	90	0	52				0	1	0	0	0	0	0	16	0	0.6	1	1	0	0	0	0	0	0	1	1	0	0	1	0	0	0	1	0	0	0	0	0	0	0	0	0	1	0	0
	1	0	0	1	45	0	73	170	25.2595	1	1	0	0	0	0	0	0			0.6	1	1	0	0	0	0	0	0	1	1	1	1	0	0	1	0	0	0	0	0	0	0	0	0	0	0	1	0	0
	1	0	1	0	61	0	77	178	24.3025	0	1	0	0	0	0	0	0			0.6	1	1	0	0	0	0	0	1	0	1	1	1	0	0	1	0	0	0	0	0	0	0	0	0	0	0	1	0	0
	1	0	0	1	88	0					1	0	0	0	0	0	0			0.6	1	1	0	0	0	0	0	1	0	0	1	1	0	0	1	0	0	0	0	0	0	0	0	0	0	0	1	0	0
	1	0	1	0	58	0	60	165	22.0386	0	0	1	0	0	0	0	0	4	1	0.7	1	1	0	0	0	0	0	1	0	0	1	1	0	0	1	0	0	0	0	0	0	0	0	0	0	0	1	0	0
	1	0	1	0	57	0	72	158	28.8415	1	0	1	0	0	0	0	0	5	1	0.7	1	1	0	0	0	0	0	1	0	1	1	1	0	0	1	0	0	0	0	0	0	0	0	0	0	0	1	0	0
	1	0	1	0	83	0	66	168	23.3844	0	1	0	0	0	0	0	0	10	0	0.7	1	1	0	0	0	0	0	0	1	0	1	1	0	0	1	0	0	0	0	0	0	0	0	0	0	0	1	0	0
	1	0	1	0	58	0	86	180	26.5432	1	1	0	0	0	0	0	0	11	0	0.7	1	1	0	0	0	0	0	1	0	1	1	1	0	0	1	0	0	0	0	0	0	0	0	0	0	0	1	0	0
2011-11-04	1	0	1	0	81	0	73	159	28.8754	1	0	1	0	0	0	1	0	15	0	0.7	1	1	0	0	0	0	0	1	0	1	1	1	0	0	1	0	0	0	0	0	0	0	0	0	0	0	1	0	0
2011-09-02	1	0	1	0	57	0	89	170	30.7958	1	0	1	0	1	0	0	0	20	0	0.8	1	1	0	0	0	0	0	1	0	0	1	1	0	0	1	0	0	0	0	0	0	0	0	0	0	0	1	0	0
	1	0	1	0	25	1	80	196	20.8247	0	1	0	0	0	0	0	0	20	0	0.8	1	1	0	0	0	0	0	1	0	1	1	1	0	0	1	0	0	0	0	0	0	0	0	0	0	0	1	0	0
	1	0	1	0	65	0					0	1	0	0	0	0	0			0.8	1	1	0	0	0	0	0	0	1	1	1	1	0	0	1	0	0	0	0	0	0	0	0	0	0	0	1	0	0
	1	0	1	0	55	0	55	165	20.202	0	0	1	0	0	0	1	0	6	1	0.9	1	1	0	0	0	0	0	1	0	1	1	1	0	0	1	0	0	0	0	0	0	0	0	0	0	0	1	0	0
2012-05-22	1	0	1	0	63	0	75	159	29.6665	1	0	1	0	0	0	0	0	7	1	0.9	1	1	0	0	0	0	0	0	1	0	1	1	0	0	1	0	0	0	0	0	0	0	0	0	0	0	1	0	0
	1	0	1	0	68	0	62.3				1	0	0	0	0	0	0	7.8	1	0.9	1	1	0	0	0	0	0	1	0	1	1	1	0	0	1	0	0	0	0	0	0	0	0	0	0	0	1	0	0
	1	0	1	0	48	0	67	158	26.8386	1	0	1	0	1	0	0	0	15	0	0.9	1	1	0	0	0	0	0	1	0	1	1	1	0	0	1	0	0	0	0	0	0	0	0	0	0	0	1	0	0
	1	0	1	0	45	0	89	176	28.7319	1	1	0	0	0	0	0	0	4	1	1	1	1	0	0	0	0	0	1	0	1	1	1	0	0	1	0	0	0	0	0	0	0	0	0	0	0	1	0	0
2012-12-18	1	0	1	0	69	0	55	167	19.721	0	0	1	0	0	0	0	0	6	1	1	1	1	0	0	0	0	0	1	0	1	1	1	0	0	1	0	0	0	0	0	0	0	0	0	0	0	1	0	0
	1	0	0	1	70	0					0	1	0	0	0	0	0	6	1	1	1	1	0	0	0	0	0	1	0	1	1	1	0	0	1	0	0	0	0	0	0	0	0	0	0	0	1	0	0
	1	0	1	0	54	0	67	164	24.9108	0	0	1	0	0	0	0	0	8	0	1	1	1	0	0	0	0	0	1	0	1	1	1	0	0	1	0	0	0	0	0	0	0	0	0	0	0	1	0	0
2011-11-15	1	0	1	0	43	0	60	166	21.7738	0	0	1	0	0	1	0	0	12	0	1	1	1	0	0	0	0	0	1	0	0	1	1	0	0	1	0	0	0	0	0	0	0	0	0	0	0	1	0	0
	1	0	1	0	50	0					0	1	0	0	0	0	0	12	0	1	1	1	0	0	0	0	0	1	0	1	1	1	0	0	1	0	0	0	0	0	0	0	0	0	0	0	1	0	0
	1	0	1	0	65	0	79	188	22.3517	0	1	0	0	0	0	0	0	13	0	1	1	1	0	0	0	0	0	1	0	0	1	1	0	0	1	0	0	0	0	0	0	0	0	0	0	0	1	0	0
	1	0	1	0	74	0	84	179	26.2164	1	1	0	0	1	0	1	0	15	0	1	1	1	0	0	0	0	0	1	0	1	1	1	0	0	1	0	0	0	0	0	0	0	0	0	0	0	1	0	0
	1	0	1	0	69	0	61	163	22.9591	0	0	1	0	0	0	0	0	20	0	1	1	1	0	0	0	0	0	0	1	1	1	1	0	0	1	0	0	0	0	0	0	0	0	0	0	0	1	0	0
	1	0	1	0	73	0	55	171	18.8092	0	1	0	0	0	0	0	0	5	1	1.1	1	1	0	0	0	0	0	1	0	0	1	1	0	0	1	0	0	0	0	0	0	0	0	0	0	0	1	0	0
2012-07-18	1	0	1	0	77	0	50	153	21.3593	0	0	1	0	0	0	1	0	25	0	1.4	0	1	0	0	0	0	0	1	0	0	1	0	0	0	1	0	0	0	0	0	0	0	0	0	0	0	1	0	0
	1	0	1	0	61	0	62	181	18.9249	0	1	0	1	0	0	0	0			1.4	0	1	0	0	0	0	0	0	1	1	1	1	0	0	1	0	0	0	0	0	0	0	0	0	0	0	1	0	0
	1	0	1	0	69	0					1	0	0	0	0	0	0			1.4	0	1	0	0	0	0	0	1	0	1	1	1	0	0	1	0	0	0	0	0	0	0	0	0	0	0	1	0	0
	1	0	1	0	65	0	51	165	18.7328	0	0	1	0	0	0	0	0	4	1	1.5	0	1	0	0	0	0	0	1	0	0	1	1	0	0	1	0	0	0	0	0	0	0	0	0	0	0	1	0	0
	1	0	1	0	78	0	76	170	26.2976	1	1	0	0	0	0	0	0			1.6	0	1	0	0	0	0	0	0	1	1	1	1	0	0	1	0	0	0	0	0	0	0	0	0	0	0	1	0	0
	1	0	1	0	73	0					1	0	0	0	0	0	0			1.6	0	1	0	0	0	0	0	1	0	0	1	1	0	0	1	0	0	0	0	0	0	0	0	0	0	0	1	0	0
	0	1	0	1	75	0					0	1	0	0	0	0	0			1.6	0	1	0	0	0	0	0	1	0	0	1	1	0	0	1	0	0	0	0	0	0	0	0	0	0	0	1	0	0
	1	0	1	0	56	0	76	162	28.959	1	1	0	0	0	0	1	0	7	1	1.8	0	1	0	0	0	0	0	1	0	1	1	1	0	0	1	0	0	0	0	0	0	0	0	0	0	0	1	0	0
	1	0	1	0	75	0	58.5	153	24.7768	0	0	1	0	1	0	0	0	30	0	1.8	0	1	0	0	0	0	0	1	0	0	1	1	0	0	1	0	0	0	0	0	0	0	0	0	0	0	0	0	0
2011-10-26	1	0	1	0	71	0	82	163	30.863	1	0	1	0	0	0	0	0	15	0	2	0	1	0	0	0	0	0	1	0	1	1	1	0	0	1	0	0	0	0	0	0	0	0	0	0	0	1	0	0
2013-02-12	1	0	1	0	70	0	88	159	34.8087	1	0	1	0	0	0	0	0	5	1	2.1	0	1	0	0	0	0	0	1	0	1	1	1	0	0	1	0	0	0	0	0	0	0	0	0	0	0	1	0	0
	1	0	1	0	35	1	78	178	24.6181	0	0	1	0	0	0	0	0			2.1	0	1	0	0	0	0	0	1	0	1	1	1	0	0	1	0	0	0	0	0	0	0	0	0	0	0	1	0	0
	1	0	1	0	37	1	84	163	31.6158	1	1	0	0	1	0	0	0	7	1	2.3	0	1	0	0	0	0	0	1	0	0	1	1	0	0	1	0	0	0	0	0	0	0	0	0	0	0	1	0	0
2011-03-23	1	0	0	1	59	0	90	176	29.0548	1	1	0	0	0	0	1	0	7	1	2.4	0	1	0	0	0	0	0	1	0	1	1	1	0	0	1	0	0	0	0	0	0	0	0	0	0	0	1	0	0
	1	0	0	1	73	0	60	162	22.8624	0	0	1	0	0	0	0	0	7	1	2.4	0	1	0	0	0	0	0	1	0	1	1	1	0	0	1	0	0	0	0	0	0	0	0	0	0	0	1	0	0
	1	0	1	0	64	0					0	1	0	0	0	0	0			2.4	0	1	0	0	0	0	0	1	0	0	1	0	0	0	1	0	0	0	0	0	0	0	0	0	0	0	1	0	0
	1	0	1	0	40	0	128	187	36.6038	1	1	0	0	0	0	0	0	5	1	2.5	0	1	0	0	0	0	0	1	0	1	1	1	0	0	1	0	0	0	0	0	0	0	0	0	0	0	1	0	0
	1	0	1	0	81	0	76.5	168	26.9274	1	0	1	0	0	0	0	0	6	1	2.5	0	1	0	0	0	0	0	1	0	1	1	1	0	0	1	0	0	0	0	0	0	0	0	0	0	0	1	0	0
	1	0	1	0	63	0	73	173	24.3911	0	1	0	0	0	0	0	0	8	0	2.7	0	1	0	0	0	0	0	1	0	0	0	0	1	0	1	0	0	0	0	0	0	0	0	0	0	0	1	0	0
	1	0	1	0	59	0	55.5	170	19.0311	0	0	1	0	0	0	0	0	19	0	2.7	0	1	0	0	0	0	0	0	1	1	1	1	0	0	1	0	0	0	0	0	0	0	0	0	0	0	1	0	0
	1	0	1	0	50	0	61	172	20.6193	0	0	1	0	1	0	0	0			2.7	0	1	0	0	0	0	0	1	0	1	1	1	0	0	1	0	0	0	0	0	0	0	0	0	0	0	1	0	0
	1	0	1	0	69	0	80	155	33.2986	1	0	1	0	1	0	0	0	8	0	2.8	0	1	0	0	0	0	0	1	0	0	1	0	0	0	1	0	0	0	0	0	0	0	0	0	0	0	1	0	0
2012-11-05	1	0	0	1	64	0	71	171	24.281	0	1	0	0	1	0	0	0	9	0	2.8	0	1	0	0	0	0	0	1	0	1	1	1	0	0	1	0	0	0	0	0	0	0	0	0	0	0	1	0	0
	1	0	1	0	80	0					0	1	0	0	0	1	0	8	0	3	0	1	0	0	0	0	0	1	0	0	1	0	0	0	1	0	0	0	0	0	0	0	0	0	0	0	1	0	0
	1	0	0	1	63	0	90	174	29.7265	1	1	0	0	0	0	0	0	4	1	3.1	0	1	0	0	0	0	0	1	0	0	1	0	0	0	1	0	0	0	0	0	0	0	0	0	0	0	1	0	0
	1	0	1	0	45	0	64	170	22.1453	0	1	0	0	0	0	0	0	9	0	3.3	0	1	0	0	0	0	0	0	1	0	0	0	0	0	0	0	0	0	0	0	0	0	0	0	0	0	0	0	0
	1	0	0	1	52	0	78	178	24.6181	0	1	0	0	0	0	0	0	6	1	3.4	0	1	0	0	0	0	0	1	0	1	1	1	0	0	1	0	0	0	0	0	0	0	0	0	0	0	1	0	0
	0	1	1	0	41	0	78	178	24.6181	0	1	0	0	0	0	1	0			3.7	0	1	0	0	0	0	0	1	0	0	1	0	0	0	1	0	0	0	0	0	0	0	0	0	0	0	1	0	0
2013-06-18	1	0	1	0	78	0	84	168	29.7619	1	1	0	0	1	0	1	0	5	1	3.8	0	1	0	0	0	0	0	0	1	1	1	1	0	0	1	0	0	0	0	0	0	0	0	0	0	0	1	0	0
	1	0	1	0	62	0	70	170	24.2215	0	1	0	0	0	0	0	0	8	0	3.8	0	1	0	0	0	0	0	1	0	1	1	1	0	0	1	0	0	0	0	0	0	0	0	0	0	0	1	0	0
	1	0	1	0	40	0	70	163	26.3465	1	1	0	0	0	0	0	0	12	0	4	0	1	0	0	0	0	0	1	0	1	1	1	0	0	1	0	0	0	0	0	0	0	0	0	0	0	1	0	0
2012-06-08	1	0	1	0	44	0	82	183	24.4857	0	1	0	0	0	0	0	0	8	0	4.1	0	1	0	0	0	0	0	1	0	1	1	1	0	0	1	0	0	0	0	0	0	0	0	0	0	0	1	0	0
	1	0	1	0	44	0	125	192	33.9084	1	1	0	0	0	0	0	0	8	0	4.1	0	1	0	0	0	0	0	0	0	0	1	1	0	0	1	0	0	0	0	0	0	0	0	0	0	0	1	0	0
	1	0	1	0	45	0	79	175	25.7959	1	1	0	0	0	0	0	0	7.7	1	4.2	0	1	0	0	0	0	0	0	1	1	1	0	0	0	1	0	0	0	0	0	0	0	0	0	0	0	1	0	0
	1	0	1	0	63	0	72	160	28.125	1	0	1	0	1	0	0	0	10	0	4.6	0	1	0	0	0	0	0	0	1	0	1	1	0	0	1	0	1	0	0	0	0	0	0	0	0	0	1	0	0
2012-01-24	1	0	1	0	67	0	85	182	25.6612	1	1	0	0	0	0	0	0	14	0	4.6	0	1	0	0	0	0	0	1	0	1	1	0	1	0	0	0	0	0	0	0	0	0	0	0	0	0	1	0	0
	1	0	1	0	77	0	48	155	19.9792	0	0	1	0	0	0	0	0	30	0	4.6	0	1	0	0	0	0	0	0	1	1	1	1	0	0	1	0	0	0	0	0	0	0	0	0	0	0	1	0	0
	1	0	1	0	60	0					0	1	0	0	0	0	0	4	1	4.7	0	1	0	0	0	0	0	1	0	0	1	0	0	0	1	0	0	0	0	0	0	0	0	0	0	0	1	0	0
	1	0	1	0	83	0	185	170	64.0138	1	0	1	0	0	0	0	0	7.8	1	4.8	0	1	0	0	0	0	0	1	0	1	1	1	0	0	1	0	0	0	0	0	0	0	0	0	0	0	1	0	0
	1	0	1	0	78	0					1	0	1	0	0	0	0	14	0	4.8	0	1	0	0	0	0	0	1	0	1	1	1	0	0	1	0	0	0	0	0	0	0	0	0	0	0	1	0	0
2013-05-02	0	1	0	1	82	0	71	169	24.8591	0	1	0	0	0	0	0	0	7	1	4.9	0	1	0	0	0	0	0	1	0	1	1	1	0	0	1	0	0	0	0	0	0	0	0	0	0	0	1	0	0
	1	0	1	0	75	0	62	163	23.3355	0	0	1	0	0	0	0	0	7.3	1	4.9	0	1	0	0	0	0	0	1	0	0	1	1	0	0	1	0	0	0	0	0	0	0	0	0	0	0	1	0	0
	1	0	1	0	83	0	83	180	25.6173	1	0	1	0	0	0	0	0	12	0	5	0	1	0	0	0	0	0	1	0	0	1	1	0	0	1	0	0	0	0	0	0	0	0	0	0	0	1	0	0
	1	0	1	0	61	0	44.4	154	18.5529	0	0	1	0	0	0	0	0	12	0	5.2	0	1	0	0	0	0	0	1	0	0	1	0	0	0	1	0	0	0	0	0	0	0	0	0	0	0	1	0	0
2012-03-12	1	0	1	0	74	0	105	183	31.3536	1	1	0	0	0	0	0	0	7	1	5.8	0	1	0	0	0	0	0	1	0	0	1	0	0	0	1	0	0	0	0	0	0	0	0	0	0	0	1	0	0
	1	0	1	0	18	1	60	180	18.5185	0	1	0	0	0	1	0	0	5	1	5.9	0	1	0	0	0	0	0	0	0	0	1	1	0	0	1	0	0	0	0	0	0	0	0	0	0	0	1	0	0
	1	0	1	0	79	0	80	175	26.1224	1	1	0	0	0	0	0	0	14	0	5.9	0	1	0	0	0	0	0	0	1	1	1	1	0	0	1	0	0	0	0	0	0	0	0	0	0	0	1	0	0
	1	0	1	0	58	0					1	0	0	0	0	0	0	11	0	6	0	1	0	0	0	0	0	1	0	0	1	1	0	0	1	0	0	0	0	0	0	0	0	0	0	0	1	0	0
	0	1	0	1	76	0					0	1	0	0	0	0	0	14	0	6.2	0	1	0	0	0	0	0	1	0	1	1	1	0	0	1	0	0	0	0	0	0	0	0	0	0	0	1	0	0
	1	0	1	0	74	0	80	155	33.2986	1	0	1	0	1	0	0	0	10	0	6.5	0	1	0	0	0	0	0	0	1	1	1	1	0	0	1	0	0	0	0	0	0	0	0	0	0	0	1	0	0
	1	0	1	0	83	0	84	173	28.0664	1	1	0	0	0	0	0	0	12.8	0	6.5	0	1	0	0	0	0	0	0	1	1	1	1	0	0	1	0	0	0	0	0	0	0	0	0	0	0	1	0	0
	1	0	1	0	76	0	82	168	29.0533	1	0	1	0	0	0	0	0	15	0	6.8	0	1	0	0	0	0	0	1	0	0	1	1	0	0	1	0	0	0	0	0	0	0	0	0	0	0	1	0	0
	1	0	1	0	72	0	54	172	18.2531	0	1	0	0	0	0	0	0	25.6	0	6.8	0	1	0	0	0	0	0	0	1	0	1	0	1	0	1	0	0	0	0	0	0	0	0	0	0	0	1	0	0
	1	0	1	0	61	0	105	183	31.3536	1	1	0	0	0	0	0	0	18.8	0	7.2	0	1	0	0	0	0	0	0	1	1	1	1	0	0	1	0	0	0	0	0	0	0	0	0	0	0	1	0	0
	0	1	0	1	59	0	70	180	21.6049	0	1	0	0	1	0	0	0	6	1	7.3	0	1	0	0	0	0	0	0	1	0	1	1	0	0	1	0	0	0	0	0	0	0	0	0	0	0	1	0	0
	1	0	1	0	34	1	128	180	39.5062	1	1	0	0	0	0	0	0	10	0	8.1	0	1	0	0	0	0	0	1	0	1	1	1	0	0	1	0	0	0	0	0	0	0	0	0	0	0	1	0	0
	1	0	0	1	72	0	70	175	22.8571	0	1	0	1	0	0	0	0	7	1	8.2	0	1	0	0	0	0	0	1	0	0	1	1	0	0	1	0	0	0	0	0	0	0	0	0	0	0	1	0	0
	1	0	1	0	68	0	54	170	18.6851	0	0	1	0	0	0	0	0	10	0	9.2	0	1	0	0	0	0	0	0	1	0	0	0	0	0	1	0	1	0	0	0	0	0	0	0	0	0	1	0	0
2011-08-09	1	0	1	0	72	0	77	182	23.246	0	1	0	0	0	1	0	0	12	0	9.6	0	1	0	0	0	0	0	0	1	1	0	1	0	0	0	0	1	0	0	0	0	0	0	0	0	0	1	0	0
	1	0	1	0	68	0	85	172	28.7317	1	1	0	0	0	0	0	0	10	0	9.8	0	1	0	0	0	0	0	0	1	1	1	1	0	0	1	0	0	0	0	0	0	0	0	0	0	0	1	0	0
	1	0	1	0	79	0					0	1	0	0	0	0	0	10	0	10.2	0	1	0	0	0	0	0	0	1	1	1	0	1	0	1	0	1	0	0	0	0	0	0	0	0	0	1	0	0
	1	0	1	0	25	1					1	0	0	0	0	0	0	10	0	10.7	0	1	0	0	0	0	0	1	0	0	1	1	0	0	1	0	0	0	0	0	0	0	0	0	0	0	1	0	0
	1	0	1	0	72	0	72	168	25.5102	1	1	0	0	1	0	0	0	4	1	12	0	1	0	0	0	0	0	1	0	0	1	1	0	0	1	0	0	0	0	0	0	0	0	0	0	0	1	0	0
2011-06-14	1	0	1	0	81	0	90	186	26.0146	1	1	0	0	0	0	0	0	10	0	12.2	0	1	0	0	0	0	0	0	1	1	1	1	0	0	1	0	0	0	0	0	0	0	0	0	0	0	1	0	0
	1	0	1	0	67	0	80	178	25.2493	1	1	0	0	0	0	0	0	10	0	14.3	0	1	0	0	0	0	0	1	0	0	1	1	0	0	1	0	0	0	0	0	0	0	0	0	0	0	1	0	0
	1	0	1	0	73	0	51				1	0	0	0	0	1	0	6	1	15	0	1	0	0	0	0	0	1	0	1	1	1	0	0	1	0	0	0	0	0	0	0	0	0	0	0	1	0	0
	1	0	1	0	68	0	83	178	26.1962	1	1	0	0	0	0	0	0	8	0	16.3	0	1	0	0	0	0	0	1	0	0	1	1	0	0	1	0	0	0	0	0	0	0	0	0	0	0	1	0	0
2013-09-25	1	0	1	0	51	0					1	0	0	0	0	0	0			17.4	0	1	0	0	0	0	0	0	1	0	1	1	0	0	1	0	0	0	0	0	0	0	0	0	0	0	1	0	0
	1	0	1	0	76	0	73	180	22.5309	0	1	0	0	0	0	0	0	15	0	18.4	0	1	0	0	0	0	0	0	1	1	1	1	0	0	1	0	0	0	0	0	0	0	0	0	0	0	1	0	0
	1	0	1	0	66	0	61	168	21.6128	0	0	1	0	0	0	0	0	6	1	20.3	0	1	0	0	0	0	0	1	0	0	1	1	0	0	1	0	0	0	0	0	0	0	0	0	0	0	1	0	0
	1	0	1	0	55	0					0	1	0	0	0	0	0	13	0	24.1	0	1	0	0	0	0	0	0	1	1	1	1	0	0	1	0	0	0	0	0	0	0	0	0	0	0	1	0	0
	1	0	0	1	67	0					0	1	0	0	0	1	0			25	0	1	0	0	0	0	0	0	0	0	0	0	0	0	0	0	1	0	0	0	0	0	0	0	0	0	0	0	0
	1	0	1	0	91	0					1	0	0	0	0	0	0	14	0	37	0	1	0	0	0	0	0	1	0	1	1	1	0	0	1	0	0	0	0	0	0	0	0	0	0	0	1	0	0
	1	0	1	0	80	0	89	171	30.4367	1	0	1	0	0	0	0	0	6	1			1	0	0	0	0	0	0	1	1	1	1	0	0	1	0	0	0	0	0	0	0	0	0	0	0	1	0	0
	1	0	1	0	72	0					0	1	0	1	0	1	0					1	0	0	0	0	0	0	1	0	1	1	0	0	1	0	0	0	0	0	0	0	0	0	0	0	0	0	0
	1	0	1	0	67	0	58	168	20.5499	0	1	0	0	1	0	0	0	12	0	0.4	1	1	0	0	0	0	0	0	1	1	1	1	0	0	1	0	0	0	1	0	0	0	1	0	0	1	1	0	0
2012-02-21	1	0	1	0	60	0	83	165	30.4867	1	0	1	0	1	0	0	0	15	0	0.4	1	1	0	0	0	0	0	0	1	0	1	0	0	0	1	0	0	0	1	0	0	0	1	0	0	1	1	0	0
	1	0	1	0	67	0	50	162	19.052	0	0	1	0	1	0	0	0			0.5	1	1	0	0	0	0	0	0	1	0	1	1	0	0	1	0	0	0	1	1	0	0	1	0	1	1	1	0	0
	1	0	1	0	77	0					1	0	1	1	0	1	0			0.5	1	1	0	0	0	0	0	0	1	0	1	1	0	0	1	0	0	0	1	0	0	0	1	0	0	1	1	0	0
	1	0	0	1	20	1	62	165	22.7732	0	0	1	0	0	0	0	0	10	0	0.7	1	1	0	0	0	0	0	0	1	1	1	1	0	0	1	0	0	0	1	1	0	0	1	0	0	1	1	0	0
	1	0	1	0	54	0	64	178	20.1995	0	1	0	0	1	0	0	0	7	1	1	1	1	0	0	0	0	0	0	1	0	0	1	0	0	1	0	1	0	1	0	0	0	1	0	0	1	1	0	0
	1	0	1	0	91	0					1	0	0	1	0	0	0	10	0	1	1	1	0	0	0	0	0	0	1	0	1	1	0	0	1	0	0	0	1	0	0	0	1	0	0	1	1	0	0
2013-07-19	1	0	1	0	76	0	74	178	23.3556	0	1	0	0	1	0	0	0	8.8	0	1.1	1	1	0	0	0	0	0	1	0	0	1	1	0	0	1	0	0	0	1	1	0	0	1	0	0	1	1	0	0
	1	0	1	0	57	0	80	182	24.1517	0	1	0	0	1	0	0	0	12	0	1.5	0	1	0	0	0	0	0	0	1	0	1	0	0	0	1	0	0	0	1	0	0	0	1	0	1	1	1	0	0
2012-09-13	1	0	0	1	64	0					0	1	0	0	0	0	0	15	0	1.8	0	1	0	0	0	0	0	0	1	0	0	0	0	0	0	0	0	0	1	1	0	0	1	0	0	1	0	0	0
2011-08-18	1	0	1	0	73	0	93	192	25.2279	1	1	0	0	1	0	0	0	10	0	2.3	0	1	0	0	0	0	0	0	1	0	1	1	0	0	1	0	0	0	1	0	0	0	1	0	0	1	0	0	0
	1	0	1	0	79	0					1	0	0	0	0	0	0	9	0	2.9	0	1	0	0	0	0	0	0	1	1	1	1	0	0	1	0	0	0	1	0	0	0	1	0	0	1	1	0	0
	1	0	1	0	70	0	110	184	32.4905	1	0	1	0	0	0	0	0	15	0	3	0	1	0	0	0	0	0	0	1	0	1	0	0	0	1	0	0	0	1	0	0	0	1	0	0	1	1	0	0
	1	0	1	0	74	0	80	160	31.25	1	0	1	0	0	0	0	0			3.5	0	1	0	0	0	0	0	0	1	1	1	1	0	0	1	0	0	0	1	0	0	0	1	0	0	1	1	0	0
	1	0	1	0	43	0					0	1	0	0	0	0	0	12	0	4.9	0	1	0	0	0	0	0	0	1	1	1	1	0	0	1	0	0	0	1	1	0	0	1	0	0	1	1	0	0
	1	0	1	0	72	0	72	171	24.623	0	1	0	0	0	0	0	0	6	1	6.5	0	1	0	0	0	0	0	0	1	1	1	1	0	0	1	0	0	0	1	0	0	0	1	0	0	1	1	0	0
2012-07-13	1	0	1	0	49	0	104	162	39.6281	1	0	1	0	0	0	0	0	10	0	12.3	0	1	0	0	0	0	0	0	1	1	1	1	0	0	1	0	0	0	1	0	0	0	1	0	0	1	1	0	0
	1	0	1	0	59	0	69	173	23.0546	0	1	0	0	1	0	0	0	13	0	16.4	0	1	0	0	0	0	0	0	1	1	1	1	0	0	1	0	0	0	1	1	0	0	1	0	0	1	1	0	0
	1	0	1	0	68	0	80	172	27.0416	1	0	1	0	0	0	0	0			19.8	0	1	0	0	0	0	0	0	1	0	1	1	0	0	1	0	0	0	1	1	0	0	1	0	0	1	1	0	0
	1	0	0	1	88	0	72	173	24.0569	0	1	0	0	0	0	0	0	18	0	24.9	0	1	0	0	0	0	0	0	0	0	0	0	0	0	0	0	0	0	1	1	0	0	1	0	0	1	0	0	0
	1	0	1	0	65	0					0	1	0	0	0	0	0	4.5	1	35	0	1	0	0	0	0	0	0	1	1	1	1	0	0	1	0	0	0	1	1	0	0	1	0	0	1	1	0	0
2013-10-10	1	0	1	0	62	0	64	176	20.6612	0	1	0	0	0	0	0	0	10	0	1.2	1	0	1	0	0	0	0	0	1	1	1	1	0	1	1	0	0	1	1	1	0	0	1	0	0	1	1	1	0
	1	0	1	0	76	0					1	0	0	0	0	0	0	6	1	2.9	0	0	1	0	0	0	0	0	1	1	1	0	0	0	1	0	0	0	1	1	0	0	1	0	0	1	1	1	0
	1	0	1	0	59	0	110	178	34.7178	1	1	0	0	1	0	0	0	10	0	5.6	0	0	1	0	0	0	0	0	1	0	1	0	0	0	1	0	0	0	1	0	0	0	1	0	0	1	1	1	0
	1	0	1	0	78	0	100	165	36.7309	1	1	0	0	0	0	0	0	14	0			0	1	0	0	0	0	0	1	1	1	1	0	0	1	0	0	0	1	0	0	0	1	0	0	1	0	1	0
	1	0	1	0	85	0	36.5	152	15.5817	0	0	1	0	0	0	0	0					0	1	0	0	0	0	1	0	0	1	1	0	0	1	0	0	0	1	1	0	0	1	0	0	1	1	1	0
	1	0	1	0	54	0	110	182	33.2085	1	1	0	0	0	0	0	0	13.5	0	11.6	0	0	0	1	0	0	0	0	1	1	1	1	0	0	1	0	1	0	1	1	0	0	1	0	0	1	1	1	1
	1	0	1	0	74	0	69	174	22.7903	0	1	0	0	1	0	1	0			7.7	0	0	0	1	0	0	0	0	1	1	1	1	0	0	1	0	0	0	1	0	0	0	1	0	0	1	1	0	0
	1	0	1	0	53	0		165			0	1	0	1	0	0	0	9	0	0.2	1	0	0	1	0	0	0	0	1	0	1	1	0	0	1	0	0	0	0	0	0	0	0	0	0	0	1	0	0
	1	0	1	0	61	0					1	0	0	1	0	0	0			0.5	1	0	0	1	0	0	0	1	0	0	1	1	0	0	1	0	1	0	0	0	0	0	0	0	0	0	1	0	0
	1	0	1	0	90	0	67	168	23.7387	0	0	1	0	0	0	0	0	12	0	2.5	0	0	0	1	0	0	0	1	0	1	1	1	0	0	1	0	0	0	0	0	0	0	0	0	0	0	1	0	0
2012-12-21	1	0	0	1	72	0	66	172	22.3094	0	1	0	0	0	0	0	0			4.7	0	0	0	1	0	0	0	1	0	0	1	1	0	0	1	0	0	0	0	0	0	0	0	0	0	0	1	0	0
	1	0	0	1	21	1					1	0	0	0	0	0	0	15	0	15.9	0	0	0	1	0	0	0	0	1	0	1	1	0	0	1	0	0	0	0	0	0	0	0	0	0	0	1	0	0
	1	0	1	0	87	0					0	1	0	0	0	0	0			15.9	0	0	0	1	0	0	0	1	0	0	1	1	0	0	1	0	1	0	0	0	0	0	0	0	0	0	1	0	0
2013-07-29	1	0	1	0	92	0	80	178	25.2493	1	1	0	0	0	0	0	0	12	0	19.1	0	0	0	1	0	0	0	1	0	0	1	1	0	0	1	0	1	0	0	0	0	0	0	0	0	0	1	0	0
	1	0	1	0	50	0	72	168	25.5102	1	1	0	0	0	0	0	0	10	0	20.3	0	0	0	1	0	0	0	0	1	0	1	1	0	0	1	0	1	0	0	0	0	0	0	0	0	0	1	0	0
	1	0	1	0	56	0	121	194	32.1501	1	1	0	0	0	0	0	0	7	1	1	1	0	0	1	0	0	0	0	1	0	1	0	0	0	1	0	1	0	1	0	0	0	1	0	0	1	0	0	0
	1	0	1	0	59	0	102	176	32.9287	1	1	0	0	0	0	0	0	6	1	8.8	0	0	0	1	0	0	0	0	1	1	1	1	0	0	1	0	0	0	1	0	0	0	1	0	0	1	1	0	0
	1	0	1	0	74	0	60	158	24.0346	0	0	1	0	0	0	1	0	5	1	2.7	0	0	0	0	1	0	0	0	1	1	1	1	0	0	1	0	0	0	1	1	0	0	1	0	0	1	1	0	0
	1	0	1	0	61	0	76	158	30.4438	1	0	1	0	0	0	0	0	11	0	6	0	0	0	0	1	0	0	1	0	1	1	1	0	0	1	0	0	0	1	0	0	0	0	0	0	1	1	0	0
	1	0	1	0	52	0	69	163	25.9701	1	0	1	0	0	0	0	0	9	0	0.2	1	0	0	0	1	0	0	1	0	1	1	1	0	0	1	0	1	0	1	0	0	0	1	0	0	1	1	0	0
	1	0	1	0	50	0					1	0	0	1	0	1	0			7	0	0	0	0	1	0	0	1	0	1	1	1	0	0	0	0	0	0	1	1	0	0	1	0	0	1	1	0	0
	1	0	1	0	63	0	70	167	25.0995	1	1	0	0	0	0	0	0	5	1	11.6	0	0	0	0	1	0	0	0	1	1	1	1	0	0	1	0	0	0	1	0	0	0	0	0	0	1	1	0	0
	1	0	1	0	81	0					1	0	0	0	0	0	0	17	0	14.1	0	0	0	0	1	0	0	1	0	1	1	1	0	0	1	0	0	0	1	0	0	0	1	0	0	1	1	1	0
2011-07-20	1	0	1	0	86	0	72	166	26.1286	1	1	0	0	0	0	1	0	15	0	14.8	0	0	0	0	1	0	0	0	1	0	1	1	0	0	0	0	0	0	1	1	0	0	1	0	0	1	1	0	0
	1	0	1	0	87	0	56	164	20.8209	0	0	1	0	0	0	0	0			0.6	1	0	0	0	1	0	0	0	1	1	1	1	1	0	1	0	1	0	1	1	0	0	1	0	0	1	1	0	0
	1	0	1	0	57	0	105	180	32.4074	1	1	0	0	0	0	0	0	13	0	2.6	0	0	0	0	1	0	0	0	1	1	1	0	0	0	1	0	1	0	1	1	0	0	1	0	0	1	1	0	0
	1	0	1	0	79	0	60	165	22.0386	0	0	1	0	0	0	0	0			6	0	0	0	0	1	0	0	0	1	0	0	0	0	0	0	0	0	0	1	1	0	0	1	0	0	1	0	1	1
	0	1	0	1	64	0					0	1	0	0	0	0	0	11	0	7.9	0	0	0	0	1	0	0	0	1	1	1	1	0	0	1	0	0	0	1	1	0	0	1	0	0	1	1	0	0
	1	0	1	0	65	0	82	170	28.3737	1	0	1	0	0	0	0	0	29	0	14.2	0	0	0	0	1	0	0	0	1	1	1	1	1	0	1	0	0	0	1	1	0	0	1	0	0	1	1	0	0
	1	0	1	0	79	0	54	160	21.0938	0	0	1	0	0	0	0	0	6	1	14.5	0	0	0	0	1	0	0	0	1	1	1	1	1	0	1	0	0	0	1	0	1	0	1	0	0	1	1	1	0
	1	0	1	0	57	0	45				0	1	0	1	1	0	0	5	1	0.3	1	0	0	0	1	0	0	0	1	1	1	1	0	0	1	0	1	0	0	0	0	0	0	0	0	0	1	0	0
	1	0	1	0	74	0	80	176	25.8264	1	1	0	0	0	0	0	0	7	1	0.4	1	0	0	0	1	0	0	1	0	1	1	0	0	0	0	0	1	0	0	0	0	0	0	0	0	0	1	0	0
	1	0	0	1	51	0	51	154	21.5045	0	0	1	0	0	0	0	0	10	0	2.3	0	0	0	0	1	0	0	1	0	1	1	1	0	0	1	0	0	0	0	0	0	0	0	0	0	0	1	0	0
	1	0	1	0	62	0				0	0	1	0	0	0	0	0	6	1	2.5	0	0	0	0	1	0	0	1	0	0	1	1	0	0	1	0	0	0	0	0	0	0	0	0	0	0	1	0	0
	1	0	1	0	43	0	68	175	22.2041	0	0	1	0	0	0	0	0	18	0	2.8	0	0	0	0	1	0	0	1	0	1	1	1	0	0	1	0	0	0	0	0	0	0	0	0	0	0	1	0	0
	1	0	1	0	68	0					1	0	0	0	0	0	0			2.9	0	0	0	0	1	0	0	0	1	1	1	1	0	0	1	0	0	0	0	0	0	0	0	0	0	0	1	0	0
	1	0	1	0	58	0					1	0	0	0	0	0	0	16	0	3.6	0	0	0	0	1	0	0	1	0	1	1	1	0	0	1	0	0	0	0	0	0	0	0	0	0	0	1	0	0
	1	0	1	0	62	0	110	173	36.7537	1	1	0	0	1	0	0	0	9	0	3.7	0	0	0	0	1	0	0	1	0	1	1	1	0	0	1	0	0	0	0	0	0	0	0	0	0	0	1	0	0
	1	0	1	0	71	0	40	159	15.8222	0	0	1	0	0	0	1	0	17	0	3.7	0	0	0	0	1	0	0	0	1	1	1	1	0	0	1	0	1	0	0	0	0	0	0	0	0	0	1	0	0
	1	0	1	0	81	0					0	1	0	0	0	1	0	9	0	4.9	0	0	0	0	1	0	0	0	1	1	1	1	0	0	1	0	0	0	0	0	0	0	0	0	0	0	1	0	0
	1	0	0	1	44	0					1	0	0	0	0	0	0	10	0	4.9	0	0	0	0	1	0	0	0	1	0	1	1	0	0	1	0	0	0	0	0	0	0	0	0	0	0	1	0	0
	1	0	0	1	71	0	70	170	24.2215	0	1	0	0	1	0	1	0	20	0	5.4	0	0	0	0	1	0	0	1	0	0	1	1	0	0	1	0	0	0	0	0	0	0	0	0	0	0	1	0	0
2012-03-13	1	0	1	0	20	1	90	178	28.4055	1	1	0	0	0	0	0	0	4	1	6.5	0	0	0	0	1	0	0	1	0	0	1	1	0	0	1	0	0	0	0	0	0	0	0	0	0	0	1	0	0
	1	0	1	0	68	0	80	190	22.1607	0	1	0	0	0	0	0	0	17	0	7.3	0	0	0	0	1	0	0	0	1	0	1	1	0	0	1	0	0	0	0	0	0	0	0	0	0	0	1	0	0
	1	0	1	0	84	0	52	156	21.3675	0	0	1	0	0	0	0	0	18	0	8.3	0	0	0	0	1	0	0	1	0	1	1	1	0	0	1	0	0	0	0	0	0	0	0	0	0	0	1	0	0
	1	0	1	0	69	0	65	170	22.4913	0	1	0	0	0	0	0	0			9	0	0	0	0	1	0	0	1	0	1	1	1	0	0	1	0	0	0	0	0	0	0	0	0	0	0	1	0	0
	1	0	1	0	17	1					1	0	0	0	0	0	0	11	0	9.4	0	0	0	0	1	0	0	0	1	0	1	1	0	0	1	0	0	0	0	0	0	0	0	0	0	0	1	0	0
2011-10-17	1	0	1	0	65	0	57	172	19.2672	0	1	0	0	0	0	1	0	22	0	9.4	0	0	0	0	1	0	0	1	0	0	1	1	0	0	1	0	1	0	0	0	0	0	0	0	0	0	0	0	0
2013-03-01	1	0	1	0	74	0	70	168	24.8016	0	1	0	0	0	0	0	0	14	0	9.7	0	0	0	0	1	0	0	1	0	1	1	1	0	0	1	0	0	0	0	0	0	0	0	0	0	0	1	0	0
	1	0	1	0	64	0	82	176	26.4721	1	1	0	0	0	0	0	0	19	0	9.9	0	0	0	0	1	0	0	1	0	1	1	1	0	0	1	0	0	0	0	0	0	0	0	0	0	0	1	0	0
	1	0	1	0	69	0	83	167	29.7608	1	1	0	0	1	0	0	0	11	0	10	0	0	0	0	1	0	0	1	0	0	1	0	0	0	1	0	0	0	0	0	0	0	0	0	0	0	1	0	0
2013-01-04	1	0	0	1	86	0	69				1	0	0	0	0	0	0	16	0	10.3	0	0	0	0	1	0	0	0	1	0	1	0	0	0	1	0	0	0	0	0	0	0	0	0	0	0	1	0	0
	1	0	1	0	72	0	56	164	20.8209	0	0	1	0	0	1	0	0	12	0	10.7	0	0	0	0	1	0	0	0	1	0	1	1	0	0	1	0	0	0	0	0	0	0	0	0	0	0	1	0	0
	1	0	1	0	51	0	89				1	0	0	0	0	0	0	10	0	11	0	0	0	0	1	0	0	0	1	0	1	1	0	0	1	0	0	0	0	0	0	0	0	0	0	0	1	0	0
	1	0	1	0	62	0					0	1	0	0	0	0	0			11.9	0	0	0	0	1	0	0	0	0	1	1	1	0	0	0	0	0	0	0	0	0	0	0	0	0	0	1	0	0
	1	0	1	0	70	0	76	172	25.6896	1	1	0	0	0	0	0	0	11	0	13.9	0	0	0	0	1	0	0	0	1	1	1	1	0	0	1	0	0	0	0	0	0	0	0	0	0	0	1	0	0
2011-09-27	1	0	1	0	85	0	91	194	24.179	0	1	0	0	0	0	0	0	22	0	14	0	0	0	0	1	0	0	1	0	1	1	1	0	0	1	0	0	0	0	0	0	0	0	0	0	0	1	0	0
	1	0	1	0	70	0	75	165	27.5482	1	0	1	0	0	0	1	0	13	0	16.9	0	0	0	0	1	0	0	1	0	0	1	0	0	0	1	0	1	0	0	0	0	0	0	0	0	0	1	0	0
	1	0	1	0	64	0	59.4	160	23.0469	0	0	1	0	1	0	0	0	5	1	18.4	0	0	0	0	1	0	0	0	1	0	0	0	0	0	0	0	1	0	0	0	0	0	0	0	0	0	1	0	0
	1	0	1	0	66	0	66	174	21.7994	0	1	0	0	0	0	0	0	22	0	18.7	0	0	0	0	1	0	0	1	0	0	1	1	0	0	1	0	1	0	0	0	0	0	0	0	0	0	1	0	0
	1	0	1	0	35	1	65	175	21.2245	0	0	1	0	0	0	0	0	6	1			0	0	0	1	0	0	1	0	0	1	1	0	0	1	0	1	0	0	0	0	0	0	0	0	0	1	0	0
	1	0	1	0	74	0	80	180	24.6914	0	1	0	0	0	0	0	0	6	1			0	0	0	1	0	0	1	0	1	1	1	0	0	1	0	0	0	0	0	0	0	0	0	0	0	1	0	0
	1	0	1	0	66	0					1	0	0	0	0	0	0	8	0			0	0	0	1	0	0	0	1	0	1	0	0	0	1	0	0	0	0	0	0	0	0	0	0	0	1	0	0
	1	0	1	0	89	0	70	168	24.8016	0	0	1	0	0	0	0	0	9.3	0			0	0	0	1	0	0	1	0	1	1	1	0	0	1	0	0	0	0	0	0	0	0	0	0	0	0	0	0
	1	0	1	0	58	0					0	1	0	1	0	0	0	10	0			0	0	0	1	0	0	1	0	0	1	0	0	0	1	0	1	0	0	0	0	0	0	0	0	0	1	0	0
	1	0	1	0	75	0					1	0	0	1	0	1	0	13	0			0	0	0	1	0	0	1	0	0	1	1	0	0	1	0	0	0	0	0	0	0	0	0	0	0	1	0	0
	1	0	1	0	71	0	60	142	29.756	1	0	1	0	0	0	0	0	15	0			0	0	0	1	0	0	1	0	1	1	1	0	0	0	0	0	0	0	0	0	0	0	0	0	0	1	0	0
	1	0	1	0	45	0	97	180	29.9383	1	1	0	0	0	0	0	0					0	0	0	1	0	0	1	0	0	1	1	0	0	1	0	1	0	0	0	0	0	0	0	0	0	1	0	0
	1	0	1	0	57	0					0	1	0	0	0	0	0			0.7	1	0	0	0	1	0	0	0	1	1	1	1	0	0	1	0	0	0	1	1	0	0	1	0	0	1	1	0	0
	1	0	1	0	69	0	77	172	26.0276	1	1	0	0	0	0	0	0	7	1	0.8	1	0	0	0	1	0	0	0	1	1	1	1	0	0	1	0	0	0	1	0	0	0	1	0	0	1	1	0	0
2012-05-10	1	0	1	0	51	0	65	173	21.7181	0	0	1	1	0	1	0	0	15	0	0.8	1	0	0	0	1	0	0	0	1	0	1	1	0	0	1	0	0	0	1	1	0	0	1	0	0	1	1	0	0
	1	0	1	0	76	0	78	168	27.6361	1	0	1	0	0	0	0	0	3.8	1	1.1	1	0	0	0	1	0	0	0	1	1	1	1	0	0	1	0	0	0	1	1	0	0	1	0	0	1	1	0	0
	1	0	1	0	71	0	68	160	26.5625	1	0	1	0	0	0	0	0	12	0	1.4	0	0	0	0	1	0	0	0	1	0	0	0	0	0	0	0	0	0	1	0	1	0	1	0	0	1	0	1	0
	1	0	1	0	45	0	47	150	20.8889	0	0	1	0	0	0	0	0	10	0	2.3	0	0	0	0	1	0	0	0	1	0	0	0	0	0	0	0	0	0	1	1	0	0	1	0	0	1	0	0	0
	1	0	1	0	79	0	70	170	24.2215	0	1	0	0	0	0	1	0	13	0	3.3	0	0	0	0	1	0	0	0	1	0	1	1	0	0	1	0	1	0	1	1	0	0	1	0	0	1	1	0	0
	1	0	1	0	50	0	95	186	27.4598	1	1	0	0	0	0	0	0	5	1	3.7	0	0	0	0	1	0	0	0	1	0	1	1	0	0	1	0	1	0	1	1	0	0	1	0	0	1	1	0	0
	1	0	1	0	90	0					1	0	0	0	0	0	0			3.7	0	0	0	0	1	0	0	0	1	0	0	0	0	0	0	0	0	0	1	1	0	0	1	0	0	1	0	0	0
2013-06-18	1	0	1	0	43	0	60	178	18.937	0	0	1	0	1	0	0	0	12	0	6.8	0	0	0	0	1	0	0	0	1	0	0	0	0	0	0	0	0	0	1	1	0	0	1	0	0	1	0	1	0
	1	0	1	0	59	0	93	181	28.3874	1	1	0	0	0	0	0	0			7.4	0	0	0	0	1	0	0	0	1	0	0	0	0	0	0	0	0	0	1	0	0	0	1	0	0	1	0	0	0
	1	0	1	0	73	0					1	0	0	0	0	0	0	10	0	9	0	0	0	0	1	0	0	0	1	0	1	1	0	0	1	0	0	0	1	1	0	0	1	0	0	1	1	0	0
	1	0	1	0	50	0	54	170	18.6851	0	1	0	0	1	0	0	0	7	1	9.5	0	0	0	0	1	0	0	0	1	0	0	0	0	0	0	0	0	0	1	1	0	0	1	0	0	1	0	0	0
2011-08-30	1	0	1	0	71	0	86	179	26.8406	1	1	0	0	0	1	1	0	8	0	10.2	0	0	0	0	1	0	0	0	1	0	1	1	0	0	1	0	0	0	1	0	0	0	1	0	0	1	1	0	0
	1	0	1	0	61	0	88	172	29.7458	1	0	1	0	0	0	0	0			11.5	0	0	0	0	1	0	0	0	1	1	1	1	0	0	1	0	0	0	1	1	0	0	1	0	0	1	1	0	0
	1	0	1	0	64	0	59	172	19.9432	0	1	0	0	0	0	0	0	14	0	11.8	0	0	0	0	1	0	0	1	0	0	1	1	0	0	1	0	0	0	1	0	0	0	1	0	0	1	1	0	0
2011-08-27	1	0	1	0	65	0	57	163	21.4536	0	0	1	0	0	0	0	0	20	0	14.2	0	0	0	0	1	0	0	0	1	0	1	0	0	0	1	0	1	0	1	1	0	0	1	0	0	1	1	0	0
	1	0	0	1	84	0					0	1	0	0	0	0	0	2.2	1	14.3	0	0	0	0	1	0	0	0	1	0	0	0	0	0	0	0	0	0	1	1	0	0	1	0	0	1	0	1	0
	1	0	1	0	56	0	74	158	29.6427	1	0	1	0	0	0	0	0			14.4	0	0	0	0	1	0	0	0	1	0	1	1	0	0	1	0	0	0	1	0	0	0	1	0	0	1	1	0	0
	1	0	1	0	67	0	67	176	21.6296	0	0	1	0	0	0	0	0	4	1			0	0	0	1	0	0	0	1	0	1	1	0	0	1	0	0	0	1	0	0	0	1	0	0	1	1	0	0
	1	0	1	0	74	0					0	1	0	0	0	0	0	10.1	0			0	0	0	1	0	0	1	0	1	1	1	1	0	1	0	1	0	1	0	0	0	1	0	0	1	1	0	0
	1	0	0	1	56	0	93	187	26.595	1	1	0	0	0	0	1	0	12	0			0	0	0	1	0	0	0	1	1	1	1	0	0	1	0	0	0	1	1	0	0	1	0	0	1	1	0	0
	1	0	1	0	68	0					1	0	0	0	0	0	0					0	0	0	1	0	0	0	1	1	1	1	0	0	1	0	0	0	1	0	0	0	1	0	0	1	1	0	0
	1	0	1	0	44	0					0	1	0	0	0	0	0			1.2	1	0	0	0	0	0	1	0	1	1	1	1	0	0	1	0	0	0	1	1	0	0	1	0	0	1	1	0	0
	1	0	1	0	73	0					0	1	0	0	0	1	0	13	0	2.2	0	0	0	0	0	0	1	1	0	1	1	1	0	0	1	0	0	0	1	0	0	0	1	0	0	1	1	0	0
	1	0	1	0	48	0	71	170	24.5675	0	1	0	0	0	0	0	0	10	0	0.9	1	0	0	0	0	0	1	1	0	1	1	1	0	0	1	0	0	1	1	0	0	0	0	0	0	1	1	0	0
	1	0	1	0	62	0	50	155	20.8117	0	0	1	0	0	0	0	0	11	0	0.9	1	0	0	0	0	0	1	0	1	0	1	0	0	0	1	0	0	0	1	1	0	0	1	0	0	1	1	0	0
2012-02-07	1	0	1	0	57	0	70	155	29.1363	1	0	1	0	1	0	0	0	7	1	0.4	1	0	0	0	0	0	1	1	0	1	1	1	0	0	1	0	0	0	0	0	0	0	0	0	0	0	1	0	0
	1	0	0	1	86	0	68	164	25.2826	1	0	1	0	0	0	0	0	7	1	0.4	1	0	0	0	0	0	1	0	1	1	1	1	0	0	1	0	0	0	0	0	0	0	0	0	0	0	1	0	0
	1	0	1	0	52	0	47	165	17.2635	0	0	1	1	1	0	0	0	12	0	0.5	1	0	0	0	0	0	1	1	0	1	1	1	0	0	1	0	0	0	0	0	0	0	0	0	0	0	1	0	0
	1	0	1	0	72	0	64	179	19.9744	0	1	0	0	0	0	0	0	5	1	0.6	1	0	0	0	0	0	1	1	0	1	1	1	0	0	1	0	0	0	0	0	0	0	0	0	0	0	1	0	0
2013-04-10	1	0	1	0	78	0	75	170	25.9516	1	0	1	0	1	0	1	0	7	1	0.9	1	0	0	0	0	0	1	1	0	1	1	1	0	0	1	0	0	0	0	0	0	0	0	0	0	0	1	0	0
	1	0	1	0	41	0	79	180	24.3827	0	1	0	0	1	0	0	0	12	0	1	1	0	0	0	0	0	1	1	0	0	1	0	0	0	1	0	0	0	0	0	0	0	0	0	0	0	1	0	0
	1	0	1	0	79	0					1	0	0	0	0	1	0	8	0	1.6	0	0	0	0	0	0	1	0	1	0	1	1	0	0	1	0	0	0	0	0	0	0	0	0	0	0	1	0	0
	1	0	0	1	57	0					0	1	0	0	0	0	0	12	0	1.8	0	0	0	0	0	0	1	1	0	0	1	1	0	0	1	0	0	0	0	0	0	0	0	0	0	0	1	0	0
	1	0	1	0	66	0					0	1	0	0	0	0	0	7	1	2.3	0	0	0	0	0	0	1	1	0	1	1	1	0	0	1	0	0	0	0	0	0	0	0	0	0	0	1	0	0
	1	0	1	0	79	0	90	172	30.4218	1	0	1	0	0	0	0	0	13	0	24.8	0	0	0	0	0	0	1	1	0	0	1	1	0	0	1	0	0	0	0	0	0	0	0	0	0	0	1	0	0
	1	0	1	0	70	0					0	1	0	0	0	0	0	3	1			0	0	0	0	0	1	1	0	1	1	1	0	0	1	0	0	0	0	0	0	0	0	0	0	0	1	0	0
	1	0	1	0	79	0					1	0	0	0	0	0	0	4	1	1.6	0	0	0	0	0	0	1	0	1	1	1	0	0	0	1	0	0	0	1	0	0	0	1	0	0	1	1	0	0
	1	0	1	0	72	0	92	168	32.5964	1	0	1	0	0	0	0	0	3	1	6.4	0	0	0	0	0	0	1	0	1	0	0	0	0	0	0	0	0	0	1	1	0	0	1	0	0	1	0	0	0
	1	0	0	1	73	0	80	175	26.1224	1	0	1	0	0	0	0	0			18.6	0	0	0	0	0	0	1	0	1	1	1	1	0	0	1	0	0	0	1	0	0	0	1	0	0	1	1	0	0
	0	1	0	1	46	0	96	170	33.218	1	0	1	0	0	0	0	0	15	0	22.4	0	0	0	0	0	0	1	0	1	0	1	1	0	0	1	0	0	0	1	1	0	0	1	0	0	1	1	0	0
	1	0	1	0	76	0	98	190	27.1468	1	1	0	0	0	0	0	0	10	0	24	0	0	0	0	0	0	1	0	1	1	1	1	0	0	1	0	0	0	1	1	0	0	1	0	0	1	0	0	0
	1	0	1	0	88	0					0	1	0	0	0	0	0					0	0	0	0	0	1	0	1	0	1	0	0	0	1	0	0	0	1	1	0	0	1	0	0	1	1	0	0
	1	0	1	0	60	0	77	176	24.858	0	1	0	0	0	0	0	0	4	1	0.4	1	0	0	0	0	1	0	0	1	1	1	1	0	0	1	0	0	0	1	1	0	0	1	0	0	1	1	0	0
	1	0	0	1	69	0	75	168	26.5731	1	1	0	0	0	0	0	0	6	1	2.6	0	0	0	0	0	1	0	1	0	1	1	1	0	0	1	0	1	0	1	0	0	0	0	0	0	1	1	0	0
	1	0	1	0	56	0	105	175	34.2857	1	1	0	0	0	0	0	0	8	0	7.6	0	0	0	0	0	1	0	0	1	1	1	1	0	0	1	0	0	0	0	0	0	0	1	0	0	1	1	1	0
	1	0	1	0	64	0					0	1	0	0	0	0	0			9.5	0	0	0	0	0	1	0	1	0	1	1	1	0	0	1	0	0	1	1	1	0	0	0	0	0	1	1	0	0
	1	0	1	0	78	0					1	0	0	0	0	0	0	14	0	14.9	0	0	0	0	0	1	0	0	1	0	1	1	0	0	0	0	0	1	1	1	0	0	1	0	0	1	1	0	0
	1	0	1	0	65	0	68	165	24.977	0	1	0	0	0	0	0	0	8	0	0.1	1	0	0	0	0	1	0	1	0	1	1	1	0	0	1	0	0	0	0	0	0	0	0	0	0	0	1	0	0
	1	0	1	0	75	0	65	174	21.4692	0	1	0	0	1	0	0	0			0.6	1	0	0	0	0	1	0	0	1	1	1	1	0	0	1	0	1	0	0	0	0	0	0	0	0	0	1	0	0
	1	0	0	1	48	0	55	180	16.9753	0	1	0	0	0	0	0	0			1.9	0	0	0	0	0	1	0	0	0	0	1	1	0	0	1	0	0	0	0	0	0	0	0	0	0	0	1	0	0
	0	1	0	1	72	0	84	180	25.9259	1	0	1	0	0	0	0	0	7	1	3.5	0	0	0	0	0	1	0	1	0	1	1	1	0	0	1	0	0	0	0	0	0	0	0	0	0	0	1	0	0
	1	0	1	0	77	0	72.9	176	23.2438	0	1	0	0	0	0	0	0	11	0	4.8	0	0	0	0	0	1	0	1	0	1	1	1	0	0	1	0	0	0	0	0	0	0	0	0	0	0	1	0	0
	1	0	1	0	73	0	59	168	20.9042	0	0	1	0	0	0	0	0	23	0	5.8	0	0	0	0	0	1	0	0	1	1	1	1	0	0	1	0	1	0	0	0	0	0	0	0	0	0	1	0	0
	1	0	1	0	73	0					0	1	0	0	0	0	0	5	1	6.6	0	0	0	0	0	1	0	1	0	1	1	1	0	0	1	0	0	0	0	0	0	0	0	0	0	0	1	0	0
	1	0	1	0	71	0	52	164	19.3337	0	0	1	0	0	0	0	0	11	0	15.3	0	0	0	0	0	1	0	0	1	1	1	1	0	0	1	0	1	0	0	0	0	0	0	0	0	0	1	0	0
	1	0	1	0	43	0	59	162	22.4813	0	0	1	0	0	0	0	0	4	1			0	0	0	0	1	0	0	1	0	1	0	0	0	1	0	0	0	0	0	0	0	0	0	0	0	1	0	0
	1	0	1	0	87	0	75	180	23.1481	0	1	0	1	0	0	0	0	5	1			0	0	0	0	1	0	0	1	0	1	0	0	0	1	0	1	0	0	0	0	0	0	0	0	0	1	0	0
	1	0	1	0	56	0	62	150	27.5556	1	0	1	0	0	0	0	0	15	0			0	0	0	0	1	0	0	1	0	1	1	0	0	1	0	0	0	0	0	0	0	0	0	0	0	1	0	0
	0	1	1	0	83	0					0	1	0	0	0	0	0	9	0	3.5	0	0	0	0	0	1	0	0	1	1	1	1	0	0	1	0	0	0	1	1	0	0	1	0	0	1	0	0	0
	1	0	1	0	42	0					1	0	0	1	0	0	0	15	0	12.8	0	0	0	0	0	1	0	0	1	1	1	1	0	0	1	0	0	0	1	0	0	0	1	0	0	1	1	0	0
	1	0	1	0	60	0					0	1	0	0	0	0	0					0	0	0	0	1	0	0	1	1	1	1	0	0	1	0	0	0	1	1	0	0	1	0	0	1	1	0	0
[truncated: 54 more columns]
